# Supplementary material for: Brassica oleracea L. var. italica Aquaporin Reconstituted Proteoliposomes as Nanosystems for Resveratrol Encapsulation
Source: Int J Mol Sci. 2024 Feb 6;25(4):1987. doi: 10.3390/ijms25041987 (PMC10888208; doi:10.3390/ijms25041987)
Supplement: Supplementary file 1 [file ijms-25-01987-s001.zip]

Archive with 1 entries (1 files):
- ijms-2849302-supplementary.pdf
